# Supplementary material for: Analysis of interception problems in donning and doffing personal protective equipment in a large cabin hospital during the COVID-19 pandemic: a real world study
Source: Sci Rep. 2026 Feb 7;16:7764. doi: 10.1038/s41598-026-39259-z (PMC12948947; doi:10.1038/s41598-026-39259-z)
Supplement: Supplementary file 2 — Supplementary Material 2 [file 41598_2026_39259_MOESM2_ESM.xlsx]

## Sheet: Sheet1
Donning supervision form Date： Work Shift： Infection Control Supervisors' Signature：
Serial Number	Name	Time	Division（1.2.3.4）	Personnel category 1=Doctor 2=Nurse 3=Cleaning personnel 4=Security personnel 5=Maintenance personnel 6=Infection control personnel	Name of the hospital 1=Jiangsu Provincial People's Hospital 2=Jiangsu Province Hospital of Traditional Chinese and Western Medicine 3=Nantong Hospitals Collection	Detailed Problems
Note: 1. Non-medical personnel are not required to fill in the division and hospital name. 2. Infection control supervisors should photograph the content of their shift and send it to the infection control group chat.
