# Supplementary material for: Analysis of interception problems in donning and doffing personal protective equipment in a large cabin hospital during the COVID-19 pandemic: a real world study
Source: Sci Rep. 2026 Feb 7;16:7764. doi: 10.1038/s41598-026-39259-z (PMC12948947; doi:10.1038/s41598-026-39259-z)
Supplement: Supplementary file 3 — Supplementary Material 3 [file 41598_2026_39259_MOESM3_ESM.xlsx]

## Sheet: Problems in Wearing
Number	Personnel category 1=Doctor 2=Nurse 3=Cleaning personnel 4=Security personnel 5=Maintenance personnel 6=Infection control personnel	Detailed Problems	Type of problems
1	5	Mask air tightness test, undulation is not obvious	Problems related to respirators
2	5	Mask air tightness test, undulation is not obvious	Problems related to respirators
3	5	Mask air tightness test, undulation is not obvious	Problems related to respirators
4	3	Inner hat exposed	Other problems
5	5	Protective clothing is loose at the head and neck, easily exposed	Problems related to protective clothing
6	2	Protective clothing covering masks	Problems related to protective clothing
7	2	Protective clothing model does not fit	Problems related to protective clothing
8	2	Protective clothing covering masks	Problems related to protective clothing
9	4	Protective clothing is loose at the head and neck, easily exposed	Problems related to protective clothing
10	4	Mask deformation	Problems related to respirators
11	5	Protective clothing torn	Problems related to protective clothing
12	2	Mask air tightness test, undulation is not obvious	Problems related to respirators
13	2	Protective clothing is loose at the head and neck, easily exposed	Problems related to protective clothing
14	2	Protective clothing torn	Problems related to protective clothing
15	4	Mask air tightness test, undulation is not obvious	Problems related to respirators
16	2	Protective clothing is loose at the head and neck, easily exposed	Problems related to protective clothing
17	2	Protective clothing is loose at the head and neck, easily exposed	Problems related to protective clothing
18	2	Inner hat exposed	Other problems
19	4	Mask deformation	Problems related to respirators
20	5	Mask air tightness test, undulation is not obvious	Problems related to respirators
21	3	Unskilled dressing process, wrong steps	Other problems
22	2	Protective clothing covering masks	Problems related to protective clothing
23	4	Protective clothing torn	Problems related to protective clothing
24	1	Protective clothing model does not fit	Problems related to protective clothing
25	1	Face screen positioned too high	Other problems
26	2	Protective clothing is loose at the head and neck, easily exposed	Problems related to protective clothing
27	3	Protective clothing is loose at the head and neck, easily exposed	Problems related to protective clothing
28	3	Protective clothing model does not fit	Problems related to protective clothing
29	3	Face screen positioned too high	Other problems
30	3	Protective clothing torn	Problems related to protective clothing
31	2	Protective clothing is loose at the head and neck, easily exposed	Problems related to protective clothing
32	4	Protective clothing is loose at the head and neck, easily exposed	Problems related to protective clothing
33	4	Protective clothing is loose at the head and neck, easily exposed	Problems related to protective clothing
34	4	Protective clothing is loose at the head and neck, easily exposed	Problems related to protective clothing
35	4	Protective clothing is loose at the head and neck, easily exposed	Problems related to protective clothing
36	4	Protective clothing is loose at the head and neck, easily exposed	Problems related to protective clothing
37	4	Protective clothing is loose at the head and neck, easily exposed	Problems related to protective clothing
38	2	Protective clothing torn	Problems related to protective clothing
39	2	Mouthpiece shifting	Problems related to respirators
40	3	Protective clothing is loose at the head and neck, easily exposed	Problems related to protective clothing
41	3	Protective clothing is loose at the head and neck, easily exposed	Problems related to protective clothing
42	3	Protective clothing is loose at the head and neck, easily exposed	Problems related to protective clothing
43	3	Protective clothing is loose at the head and neck, easily exposed	Problems related to protective clothing
44	2	Protective clothing covering masks	Problems related to protective clothing
45	3	Mask damp	Problems related to respirators
46	4	Face screen positioned too high	Other problems
47	4	Face screen positioned too high	Other problems
48	3	Protective clothing obscures too much and interferes with vision	Problems related to protective clothing
49	3	Face screen positioned too high	Other problems
50	2	Face screen positioned too high	Other problems
51	2	Mask air tightness test, undulation is not obvious	Problems related to respirators
52	3	Protective clothing obscures too much and interferes with vision	Problems related to protective clothing
53	3	Protective clothing obscures too much and interferes with vision	Problems related to protective clothing
54	1	Mask air tightness test, undulation is not obvious	Problems related to respirators
55	2	Mask air tightness test, undulation is not obvious	Problems related to respirators
56	4	Face screen positioned too low	Other problems
57	5	Inner hat exposed	Other problems
58	3	Protective clothing torn	Problems related to protective clothing
59	3	There was extensive exposure of the skin	Other problems
60	5	Mouthpiece shifting	Problems related to respirators
61	5	Face screen positioned too low	Other problems
62	4	Protective clothing model does not fit	Problems related to protective clothing
63	4	Protective clothing model does not fit	Problems related to protective clothing
64	4	Protective clothing model does not fit	Problems related to protective clothing
65	3	Protective clothing model does not fit	Problems related to protective clothing
66	2	Mask air tightness test, undulation is not obvious	Problems related to respirators
67	2	Protective clothing is loose at the head and neck, easily exposed	Problems related to protective clothing
68	5	Protective clothing covering masks	Problems related to protective clothing
69	5	Protective clothing is loose at the head and neck, easily exposed	Problems related to protective clothing
70	3	Mask air tightness test, undulation is not obvious	Problems related to respirators
71	2	Protective clothing covering masks	Problems related to protective clothing
72	4	Face screen positioned too high	Other problems
73	5	Protective clothing is loose at the head and neck, easily exposed	Problems related to protective clothing
74	5	Protective clothing covering masks	Problems related to protective clothing
75	2	Face screen positioned too high	Other problems
76	2	Face screen positioned too high	Other problems
77	3	Protective clothing model does not fit	Problems related to protective clothing
78	2	Double layer mask	Other problems
79	2	Protective clothing torn	Problems related to protective clothing
80	2	Mouthpiece shifting	Problems related to respirators
81	2	Face screen positioned too high	Other problems
82	2	Protective clothing obscures too much and interferes with vision	Problems related to protective clothing
83	1	Protective clothing torn	Problems related to protective clothing
84	3	Mask air tightness test, undulation is not obvious	Problems related to respirators
85	2	Mask air tightness test, undulation is not obvious	Problems related to respirators
86	2	Mask air tightness test, undulation is not obvious	Problems related to respirators
87	4	Protective clothing is loose at the head and neck, easily exposed	Problems related to protective clothing
88	4	Protective clothing is loose at the head and neck, easily exposed	Problems related to protective clothing
89	4	Protective clothing is loose at the head and neck, easily exposed	Problems related to protective clothing
90	4	Protective clothing is loose at the head and neck, easily exposed	Problems related to protective clothing
91	4	Protective clothing is loose at the head and neck, easily exposed	Problems related to protective clothing
92	5	Mouthpiece shifting	Problems related to respirators
93	3	Protective clothing is loose at the head and neck, easily exposed	Problems related to protective clothing
94	1	Protective clothing torn	Problems related to protective clothing
95	3	Mask air tightness test, undulation is not obvious	Problems related to respirators
96	2	The hair is not wrapped in the hat	Other problems
97	1	Protective clothing is loose at the head and neck, easily exposed	Problems related to protective clothing
98	4	Face screen positioned too high	Other problems
99	4	Protective clothing torn	Problems related to protective clothing
100	2	Protective clothing is loose at the head and neck, easily exposed	Problems related to protective clothing
101	2	Mask air tightness test, undulation is not obvious	Problems related to respirators
102	4	Protective clothing is loose at the head and neck, easily exposed	Problems related to protective clothing
103	4	Protective clothing is loose at the head and neck, easily exposed	Problems related to protective clothing
104	3	Protective clothing is loose at the head and neck, easily exposed	Problems related to protective clothing
105	3	Protective clothing is loose at the head and neck, easily exposed	Problems related to protective clothing
106	3	Protective clothing is loose at the head and neck, easily exposed	Problems related to protective clothing
107	3	Protective clothing is loose at the head and neck, easily exposed	Problems related to protective clothing
108	3	Protective clothing is loose at the head and neck, easily exposed	Problems related to protective clothing
109	3	Protective clothing is loose at the head and neck, easily exposed	Problems related to protective clothing
110	3	Protective clothing is loose at the head and neck, easily exposed	Problems related to protective clothing
111	5	Protective clothing is loose at the head and neck, easily exposed	Problems related to protective clothing
112	5	Protective clothing is loose at the head and neck, easily exposed	Problems related to protective clothing
113	5	Protective clothing is loose at the head and neck, easily exposed	Problems related to protective clothing
114	5	Protective clothing is loose at the head and neck, easily exposed	Problems related to protective clothing
115	5	Protective clothing is loose at the head and neck, easily exposed	Problems related to protective clothing
116	5	Protective clothing is loose at the head and neck, easily exposed	Problems related to protective clothing
117	5	Protective clothing is loose at the head and neck, easily exposed	Problems related to protective clothing
118	3	Protective clothing is loose at the head and neck, easily exposed	Problems related to protective clothing
119	3	Protective clothing is loose at the head and neck, easily exposed	Problems related to protective clothing
120	3	Protective clothing is loose at the head and neck, easily exposed	Problems related to protective clothing
121	3	Protective clothing is loose at the head and neck, easily exposed	Problems related to protective clothing
122	3	Protective clothing is loose at the head and neck, easily exposed	Problems related to protective clothing
123	3	Protective clothing is loose at the head and neck, easily exposed	Problems related to protective clothing
124	3	Protective clothing is loose at the head and neck, easily exposed	Problems related to protective clothing
125	3	Protective clothing is loose at the head and neck, easily exposed	Problems related to protective clothing
126	3	Protective clothing is loose at the head and neck, easily exposed	Problems related to protective clothing
127	2	Protective clothing obscures too much and interferes with vision	Problems related to protective clothing
128	2	Protective clothing obscures too much and interferes with vision	Problems related to protective clothing
129	2	Protective clothing obscures too much and interferes with vision	Problems related to protective clothing
130	4	Protective clothing obscures too much and interferes with vision	Problems related to protective clothing
131	4	Protective clothing obscures too much and interferes with vision	Problems related to protective clothing
132	4	Protective clothing obscures too much and interferes with vision	Problems related to protective clothing
133	3	Protective clothing is loose at the head and neck, easily exposed	Problems related to protective clothing
134	3	Protective clothing is loose at the head and neck, easily exposed	Problems related to protective clothing
135	3	Protective clothing is loose at the head and neck, easily exposed	Problems related to protective clothing
136	3	Protective clothing is loose at the head and neck, easily exposed	Problems related to protective clothing
137	3	Protective clothing is loose at the head and neck, easily exposed	Problems related to protective clothing
138	3	Protective clothing is loose at the head and neck, easily exposed	Problems related to protective clothing
139	6	Protective clothing model does not fit	Problems related to protective clothing
140	3	Mask air tightness test, undulation is not obvious	Problems related to respirators
141	3	Protective clothing model does not fit	Problems related to protective clothing
142	3	Protective clothing is loose at the head and neck, easily exposed	Problems related to protective clothing
143	1	Mask air tightness test, undulation is not obvious	Problems related to respirators
144	2	Protective clothing torn	Problems related to protective clothing
145	3	Mask air tightness test, undulation is not obvious	Problems related to respirators
146	3	Mask air tightness test, undulation is not obvious	Problems related to respirators
147	5	Protective clothing is loose at the head and neck, easily exposed	Problems related to protective clothing
148	3	Protective clothing model does not fit	Problems related to protective clothing
149	4	Protective clothing is loose at the head and neck, easily exposed	Problems related to protective clothing
150	3	Protective clothing torn	Problems related to protective clothing
151	3	Protective clothing model does not fit	Problems related to protective clothing
152	3	Protective clothing model does not fit	Problems related to protective clothing
153	2	Protective clothing torn	Problems related to protective clothing
154	2	Protective clothing torn	Problems related to protective clothing
155	3	Protective clothing is loose at the head and neck, easily exposed	Problems related to protective clothing
156	3	The film on the surface of the face screen is not torn	Other problems
157	2	The nose wing portion of the eyeglass frame enters the mask	Other problems
158	2	Inner hat exposed	Other problems
159	3	Protective clothing is loose at the head and neck, easily exposed	Problems related to protective clothing
160	4	Protective clothing is loose at the head and neck, easily exposed	Problems related to protective clothing
161	4	Protective clothing torn	Problems related to protective clothing
162	3	Protective clothing torn	Problems related to protective clothing
163	3	Protective clothing is loose at the head and neck, easily exposed	Problems related to protective clothing
164	2	Protective clothing torn	Problems related to protective clothing
165	3	Protective clothing is loose at the head and neck, easily exposed	Problems related to protective clothing
166	5	Protective clothing model does not fit	Problems related to protective clothing
167	2	Protective clothing torn	Problems related to protective clothing
168	2	Broken gloves	Problems related to gloves
169	4	Protective clothing torn	Problems related to protective clothing
170	3	Broken gloves	Problems related to gloves
171	5	Mask air tightness test, undulation is not obvious	Problems related to respirators
172	5	The seal of the protective clothing is loose	Problems related to protective clothing
173	5	Mask air tightness test, undulation is not obvious	Problems related to respirators
174	5	Protective clothing is loose at the head and neck, easily exposed	Problems related to protective clothing
175	3	Mask deformation	Problems related to respirators
176	4	The gloves were wrapped too tightly with tape	Problems related to gloves
177	3	Protective clothing obscures too much and interferes with vision	Problems related to protective clothing
178	3	Protective clothing torn	Problems related to protective clothing
179	3	Protective clothing is loose at the head and neck, easily exposed	Problems related to protective clothing
180	3	Protective clothing is loose at the head and neck, easily exposed	Problems related to protective clothing
181	3	Protective clothing is loose at the head and neck, easily exposed	Problems related to protective clothing
182	3	Mask deformation	Problems related to respirators
183	3	Protective clothing torn	Problems related to protective clothing
184	5	Protective clothing is loose at the head and neck, easily exposed	Problems related to protective clothing
185	5	Protective clothing is loose at the head and neck, easily exposed	Problems related to protective clothing
186	5	Protective clothing is loose at the head and neck, easily exposed	Problems related to protective clothing
187	5	Protective clothing is loose at the head and neck, easily exposed	Problems related to protective clothing
188	4	Protective clothing obscures too much and interferes with vision	Problems related to protective clothing
189	2	Protective clothing obscures too much and interferes with vision	Problems related to protective clothing
190	3	Protective clothing is loose at the head and neck, easily exposed	Problems related to protective clothing
191	4	Protective clothing is loose at the head and neck, easily exposed	Problems related to protective clothing
192	3	Mask damp	Problems related to respirators
193	3	Protective clothing is loose at the head and neck, easily exposed	Problems related to protective clothing
194	3	Protective clothing is loose at the head and neck, easily exposed	Problems related to protective clothing
195	4	Protective clothing is loose at the head and neck, easily exposed	Problems related to protective clothing
196	2	The glasses were foggy and obscured the view	Other problems
197	3	Protective clothing torn	Problems related to protective clothing
198	3	Protective clothing is loose at the head and neck, easily exposed	Problems related to protective clothing
199	5	No boot covers	Other problems
200	3	Protective clothing is loose at the head and neck, easily exposed	Problems related to protective clothing
201	3	Protective clothing torn	Problems related to protective clothing
202	4	Protective clothing torn	Problems related to protective clothing
203	2	Protective clothing is loose at the head and neck, easily exposed	Problems related to protective clothing
204	2	Protective clothing torn	Problems related to protective clothing
205	2	Mask air tightness test, undulation is not obvious	Problems related to respirators
206	4	Protective clothing is loose at the head and neck, easily exposed	Problems related to protective clothing
207	4	Improper glove size	Problems related to gloves
208	3	Mask deformation	Problems related to respirators
209	3	Mask deformation	Problems related to respirators
210	3	Protective clothing is loose at the head and neck, easily exposed	Problems related to protective clothing
211	3	Protective clothing is loose at the head and neck, easily exposed	Problems related to protective clothing
212	3	Protective clothing is loose at the head and neck, easily exposed	Problems related to protective clothing
213	3	Mask air tightness test, undulation is not obvious	Problems related to respirators
214	3	Protective clothing is loose at the head and neck, easily exposed	Problems related to protective clothing
215	3	Mask deformation	Problems related to respirators
216	3	Protective clothing is loose at the head and neck, easily exposed	Problems related to protective clothing
217	3	Protective clothing is loose at the head and neck, easily exposed	Problems related to protective clothing
218	3	Protective clothing is loose at the head and neck, easily exposed	Problems related to protective clothing
219	2	Protective clothing torn	Problems related to protective clothing
220	4	Protective clothing torn	Problems related to protective clothing
221	3	Protective clothing is loose at the head and neck, easily exposed	Problems related to protective clothing
222	3	Protective clothing is loose at the head and neck, easily exposed	Problems related to protective clothing
223	2	Protective clothing is loose at the head and neck, easily exposed	Problems related to protective clothing
224	4	Protective clothing is loose at the head and neck, easily exposed	Problems related to protective clothing
225	3	Protective clothing model does not fit	Problems related to protective clothing
226	5	Protective clothing is loose at the head and neck, easily exposed	Problems related to protective clothing
227	3	Protective clothing model does not fit	Problems related to protective clothing
228	3	Double layer mask	Problems related to respirators
229	5	Protective clothing covering masks	Problems related to protective clothing
230	4	There was extensive exposure of the skin	Other problems
231	3	Unskilled dressing process, wrong steps	Other problems
232	3	Protective clothing covering masks	Problems related to protective clothing
233	3	Protective clothing covering masks	Problems related to protective clothing
234	3	Protective clothing covering masks	Problems related to protective clothing
235	3	Protective clothing covering masks	Problems related to protective clothing
236	4	Protective clothing covering masks	Problems related to protective clothing
237	4	Protective clothing is loose at the head and neck, easily exposed	Problems related to protective clothing
238	4	Protective clothing covering masks	Problems related to protective clothing
239	5	Protective clothing is loose at the head and neck, easily exposed	Problems related to protective clothing
240	2	Protective clothing is loose at the head and neck, easily exposed	Problems related to protective clothing
241	3	Mouthpiece shifting	Problems related to respirators
242	3	Protective clothing obscures too much and interferes with vision	Problems related to protective clothing
243	2	Protective clothing is loose at the head and neck, easily exposed	Problems related to protective clothing
244	3	Protective clothing obscures too much and interferes with vision	Problems related to protective clothing
245	3	Protective clothing obscures too much and interferes with vision	Problems related to protective clothing
246	3	Protective clothing covering masks	Problems related to protective clothing

## Sheet: Problems in Removing
序号	Personnel category 1=Doctor 2=Nurse 3=Cleaning personnel 4=Security personnel 5=Maintenance personnel 6=Infection control personnel	Detailed Problems	Type of problems
1	4	Contaminated skin	Problems related to protective clothing
2	3	Contaminating the inner surface of protective clothing	Problems related to protective clothing
3	3	Contaminating the inner surface of protective clothing	Problems related to protective clothing
4	3	Disassembling face screen is not standard	Other problems
5	3	When dismounting, the mask is displaced or loose	Problems related to respirators
6	3	Contaminated clothing or shoes	Problems related to protective clothing
7	3	The shoelaces fell off and touched the ground	Other problems
8	3	The inner cap slipped off	Other problems
9	2	Mask contamination by wearing inner clothing	Problems related to respirators
10	1	Poor hand hygiene	Other problems
11	5	Contaminated clothing or shoes	Problems related to protective clothing
12	5	Contaminated clothing or shoes	Problems related to protective clothing
13	3	Contaminated clothing or shoes	Problems related to protective clothing
14	4	Contaminated clothing or shoes	Problems related to protective clothing
15	3	Poor hand hygiene	Other problems
16	3	Contaminated skin	Problems related to protective clothing
17	3	Contaminated clothing or shoes	Problems related to protective clothing
18	2	Personal belongings are stored and dropped during undressing	Other problems
19	2	Poor hand hygiene	Other problems
20	2	Poor hand hygiene	Other problems
21	2	The zipper began to come off before it was completely finished	Problems related to protective clothing
22	4	Poor hand hygiene	Other problems
23	5	Poor hand hygiene	Other problems
24	5	Contaminated clothing or shoes	Problems related to protective clothing
25	5	Insufficient hand hygiene solution	Other problems
26	5	Insufficient hand hygiene solution	Other problems
27	2	Loose hair	Other problems
28	1	No hand hygiene after removal	Other problems
29	1	Unrolled protective clothing or not standard	Problems related to protective clothing
30	4	Contaminating the inner surface of protective clothing	Problems related to protective clothing
31	4	Contaminating the inner surface of protective clothing	Problems related to protective clothing
32	3	Contaminating the inner surface of protective clothing	Problems related to protective clothing
33	3	When dismounting, the mask is displaced or loose	Problems related to respirators
34	3	Poor hand hygiene	Other problems
35	5	Poor hand hygiene	Other problems
36	4	Contaminating the inner surface of protective clothing	Problems related to protective clothing
37	4	Contaminating the inner surface of protective clothing	Problems related to protective clothing
38	2	The zipper began to come off before it was completely finished	Problems related to protective clothing
39	6	Cannot remove protective clothing or is not familiar with the process	Problems related to protective clothing
40	3	Contaminating the inner surface of protective clothing	Problems related to protective clothing
41	3	Poor hand hygiene	Other problems
42	3	Poor hand hygiene	Other problems
43	3	Excessive movement when throwing medical waste	Other problems
44	3	Excessive movement when throwing medical waste	Other problems
45	3	Poor hand hygiene	Other problems
46	3	Contaminating the inner surface of protective clothing	Problems related to protective clothing
47	4	Poor hand hygiene	Other problems
48	4	Insufficient hand hygiene solution	Other problems
49	3	Excessive movement when throwing medical waste	Other problems
50	3	Excessive movement when throwing medical waste	Other problems
51	5	Poor hand hygiene	Other problems
52	1	Contaminating the inner surface of protective clothing	Problems related to protective clothing
53	4	Hand hygiene was not standard and time was too short	Other problems
54	4	Mask contamination by wearing inner clothing	Problems related to respirators
55	2	Contaminating the inner surface of protective clothing	Problems related to protective clothing
56	4	No hand hygiene before disassembly	Other problems
57	4	Contaminated clothing or shoes	Problems related to protective clothing
58	4	Contaminating the inner surface of protective clothing	Problems related to protective clothing
59	4	Contaminated clothing or shoes	Problems related to protective clothing
60	4	Poor hand hygiene	Other problems
61	3	Poor hand hygiene	Other problems
62	3	Contaminating the inner surface of protective clothing	Problems related to protective clothing
63	3	Excessive movement when throwing medical waste	Other problems
64	3	Contaminating the inner surface of protective clothing	Problems related to protective clothing
65	3	Contaminating the inner surface of protective clothing	Problems related to protective clothing
66	3	Hand hygiene was not standard and time was too short	Other problems
67	3	Contaminated skin	Problems related to protective clothing
68	3	Excessive movement when throwing medical waste	Other problems
69	3	Contaminating the inner surface of protective clothing	Problems related to protective clothing
70	4	Contaminating the inner surface of protective clothing	Problems related to protective clothing
71	3	Excessive movement when throwing medical waste	Other problems
72	3	Disassembling face screen is not standard	Other problems
73	4	The inner cap slipped off	Other problems
74	2	Excessive movement when throwing medical waste	Other problems
75	2	Excessive movement when throwing medical waste	Other problems
76	3	No hand hygiene after removal	Other problems
77	3	Contaminated clothing or shoes	Problems related to protective clothing
78	3	Contaminating the inner surface of protective clothing	Problems related to protective clothing
79	3	Contaminated clothing or shoes	Problems related to protective clothing
80	4	Contaminating the inner surface of protective clothing	Problems related to protective clothing
81	4	When dismounting, the mask is displaced or loose	Problems related to respirators
82	4	The shoelaces fell off and touched the ground	Other problems
83	4	The inner cap slipped off	Other problems
84	3	Contaminating the inner surface of protective clothing	Problems related to protective clothing
85	3	Excessive movement when throwing medical waste	Other problems
86	3	Contaminating the inner surface of protective clothing	Problems related to protective clothing
87	3	Contaminating the inner surface of protective clothing	Problems related to protective clothing
88	3	Contaminating the inner surface of protective clothing	Problems related to protective clothing
89	2	Mask contamination by wearing inner clothing	Problems related to respirators
90	2	Contaminated clothing or shoes	Problems related to protective clothing
91	1	Disassembling face screen is not standard	Other problems
92	5	Contaminating the inner surface of protective clothing	Problems related to protective clothing
93	3	Disassembling face screen is not standard	Other problems
94	4	Excessive movement when throwing medical waste	Other problems
95	3	Contaminating the inner surface of protective clothing	Problems related to protective clothing
96	4	Poor hand hygiene	Other problems
97	3	Poor hand hygiene	Other problems
98	3	Contaminating the inner surface of protective clothing	Problems related to protective clothing
99	2	Broken gloves	Problems related to gloves
100	2	Contaminating the inner surface of protective clothing	Problems related to protective clothing
101	5	Contaminating the inner surface of protective clothing	Problems related to protective clothing
102	3	Contaminating the inner surface of protective clothing	Problems related to protective clothing
103	3	Poor hand hygiene	Other problems
104	3	The inner cap slipped off	Other problems
105	2	The protective clothing was obviously damaged when it was removed	Problems related to protective clothing
106	3	Contaminating the inner surface of protective clothing	Problems related to protective clothing
107	3	When dismounting, the mask is displaced or loose	Problems related to respirators
108	4	Contaminating the inner surface of protective clothing	Problems related to protective clothing
109	3	The inner cap slipped off	Other problems
110	3	Excessive movement when throwing medical waste	Other problems
111	3	Poor hand hygiene	Other problems
112	3	Contaminating the inner surface of protective clothing	Problems related to protective clothing
113	3	Excessive movement when throwing medical waste	Other problems
114	3	Excessive movement when throwing medical waste	Other problems
115	2	The zipper began to come off before it was completely finished	Problems related to protective clothing
116	2	Contaminate the inner gloves	Problems related to gloves
117	1	The inner shoe cover comes off	Other problems
118	4	Contaminating the inner surface of protective clothing	Problems related to protective clothing
119	3	Contaminating the inner surface of protective clothing	Problems related to protective clothing
120	3	Poor hand hygiene	Other problems
121	3	The shoelaces fell off and touched the ground	Other problems
122	3	Contaminating the inner surface of protective clothing	Problems related to protective clothing
123	4	Contaminating the inner surface of protective clothing	Problems related to protective clothing
124	4	When dismounting, the mask is displaced or loose	Problems related to respirators
125	4	The inner cap slipped off	Other problems
126	4	The shoelaces fell off and touched the ground	Other problems
127	3	Contaminating the inner surface of protective clothing	Problems related to protective clothing
128	3	Contaminating the inner surface of protective clothing	Problems related to protective clothing
129	3	Excessive movement when throwing medical waste	Other problems
130	3	Contaminating the inner surface of protective clothing	Problems related to protective clothing
131	3	Contaminating the inner surface of protective clothing	Problems related to protective clothing
132	3	The unloading sequence is wrong	Problems related to protective clothing
133	3	Excessive movement when throwing medical waste	Other problems
134	2	Contaminated clothing or shoes	Problems related to protective clothing
135	1	Contaminated clothing or shoes	Problems related to protective clothing
136	1	Excessive movement when throwing medical waste	Other problems
137	1	Excessive movement when throwing medical waste	Other problems
138	2	Contaminated skin	Problems related to protective clothing
139	5	Excessive movement when throwing medical waste	Other problems
140	3	Contaminate the inner gloves	Problems related to gloves
141	5	Poor hand hygiene	Other problems
142	5	Contaminate the inner gloves	Problems related to gloves
143	1	Touch your head against the mirror	Other problems
144	2	Insufficient hand hygiene solution	Other problems
145	4	Contaminated clothing or shoes	Problems related to protective clothing
146	3	Contaminated clothing or shoes	Problems related to protective clothing
147	4	Contaminating the inner surface of protective clothing	Problems related to protective clothing
148	4	Contaminating the inner surface of protective clothing	Problems related to protective clothing
149	3	Poor hand hygiene	Other problems
150	2	Unrolled protective clothing or not standard	Problems related to protective clothing
151	4	Poor hand hygiene	Other problems
152	2	The inner cap slipped off	Other problems
153	3	Insufficient hand hygiene solution	Other problems
154	3	Contaminate the inner gloves	Problems related to gloves
155	4	Excessive movement when throwing medical waste	Other problems
156	2	Excessive movement when throwing medical waste	Other problems
157	3	Contaminating the inner surface of protective clothing	Problems related to protective clothing
158	4	Contaminating the inner surface of protective clothing	Problems related to protective clothing
159	3	Contaminating the inner surface of protective clothing	Problems related to protective clothing
160	5	Cannot remove protective clothing or is not familiar with the process	Problems related to protective clothing
161	5	Cannot remove protective clothing or is not familiar with the process	Problems related to protective clothing
162	5	Cannot remove protective clothing or is not familiar with the process	Problems related to protective clothing
163	5	Cannot remove protective clothing or is not familiar with the process	Problems related to protective clothing
164	3	Poor hand hygiene	Other problems
165	3	Disassembling face screen is not standard	Other problems
166	3	Cannot remove protective clothing or is not familiar with the process	Problems related to protective clothing
167	4	Excessive movement when throwing medical waste	Other problems
168	4	Excessive movement when throwing medical waste	Other problems
169	4	Contaminating the inner surface of protective clothing	Problems related to protective clothing
170	4	Contaminating the inner surface of protective clothing	Problems related to protective clothing
171	3	When dismounting, the mask is displaced or loose	Problems related to respirators
172	3	Contaminating the inner surface of protective clothing	Problems related to protective clothing
173	3	Excessive movement when throwing medical waste	Other problems
174	3	Contaminate the inner shoe cover	Problems related to protective clothing
175	1	The zipper began to come off before it was completely finished	Problems related to protective clothing
176	2	Loose hair	Other problems
177	2	Unrolled protective clothing or not standard	Problems related to protective clothing
178	2	Unrolled protective clothing or not standard	Problems related to protective clothing
179	5	The unloading sequence is wrong	Problems related to protective clothing
180	2	Excessive movement when throwing medical waste	Other problems
181	2	Cannot remove protective clothing or is not familiar with the process	Problems related to protective clothing
182	2	Contaminating the inner surface of protective clothing	Problems related to protective clothing
183	4	Contaminating the inner surface of protective clothing	Problems related to protective clothing
184	3	Contaminate the inner gloves	Problems related to gloves
185	4	Contaminated clothing or shoes	Problems related to protective clothing
186	3	Contaminating the inner surface of protective clothing	Problems related to protective clothing
187	4	Poor hand hygiene	Other problems
188	4	When dismounting, the mask is displaced or loose	Problems related to respirators
189	1	Contaminating the inner surface of protective clothing	Problems related to protective clothing
190	3	Contaminating the inner surface of protective clothing	Problems related to protective clothing
191	2	Contaminated clothing or shoes	Problems related to protective clothing
192	4	Contaminated skin	Problems related to protective clothing
193	5	Unrolled protective clothing or not standard	Problems related to protective clothing
194	4	When dismounting, the mask is displaced or loose	Problems related to respirators
195	3	Hand hygiene was not standard and time was too short	Other problems
196	3	Hand hygiene was not standard and time was too short	Other problems
197	3	Cannot remove protective clothing or is not familiar with the process	Problems related to protective clothing
198	3	Contaminated clothing or shoes	Problems related to protective clothing
199	2	The unloading sequence is wrong	Problems related to protective clothing
200	2	The shoelaces fell off and touched the ground	Other problems
201	2	Excessive movement when throwing medical waste	Other problems
202	2	Contaminating the inner surface of protective clothing	Problems related to protective clothing
203	2	Glasses fall off	Other problems
204	3	Unrolled protective clothing or not standard	Problems related to protective clothing
205	3	Contaminating the inner surface of protective clothing	Problems related to protective clothing
206	3	Contaminating the inner surface of protective clothing	Problems related to protective clothing
207	3	Contaminated clothing or shoes	Problems related to protective clothing
208	2	Contaminate the inner shoe cover	Problems related to protective clothing
209	1	Contaminate the inner shoe cover	Problems related to protective clothing
210	4	Contaminated clothing or shoes	Problems related to protective clothing
211	1	Contaminating the inner surface of protective clothing	Problems related to protective clothing
212	3	Hand hygiene was not standard and time was too short	Other problems
213	4	Contaminating the inner surface of protective clothing	Problems related to protective clothing
214	4	Contaminate the inner shoe cover	Problems related to protective clothing
215	2	Excessive movement when throwing medical waste	Other problems
216	2	The inner cap slipped off	Other problems
217	2	The shoelaces fell off and touched the ground	Other problems
218	4	When dismounting, the mask is displaced or loose	Problems related to respirators
219	4	Poor hand hygiene	Other problems
220	4	Contaminating the inner surface of protective clothing	Problems related to protective clothing
221	4	Contaminate the inner gloves	Problems related to gloves
222	3	No hand hygiene before disassembly	Other problems
223	3	Poor hand hygiene	Other problems
224	4	Take the contents out of the cabin	Other problems
225	4	Poor hand hygiene	Other problems
226	4	Contaminated clothing or shoes	Problems related to protective clothing
227	3	Poor hand hygiene	Other problems
228	2	Contaminated clothing or shoes	Problems related to protective clothing
229	3	Insufficient hand hygiene solution	Other problems
230	3	Poor hand hygiene	Other problems
231	3	Contaminated clothing or shoes	Problems related to protective clothing
232	3	Poor hand hygiene	Other problems
233	3	Contaminated skin	Problems related to protective clothing
234	2	Disassembling face screen is not standard	Other problems
235	3	No hand hygiene before disassembly	Other problems
236	3	When dismounting, the mask is displaced or loose	Problems related to respirators
237	4	Contaminating the inner surface of protective clothing	Problems related to protective clothing
238	5	Contaminating the inner surface of protective clothing	Problems related to protective clothing
239	2	Contaminate the inner cap	Problems related to protective clothing
240	2	Excessive movement when throwing medical waste	Other problems
241	2	Excessive movement when throwing medical waste	Other problems
242	3	No hand hygiene before disassembly	Other problems
243	3	Poor hand hygiene	Other problems
244	3	Poor hand hygiene	Other problems
245	4	The protective clothing was obviously damaged when it was removed	Problems related to protective clothing
246	4	Contaminated skin	Problems related to protective clothing
247	4	Poor hand hygiene	Other problems
248	1	Contaminate the inner shoe cover	Problems related to protective clothing
249	2	The zipper began to come off before it was completely finished	Problems related to protective clothing
250	2	Contaminated clothing or shoes	Problems related to protective clothing
251	3	Contaminating the inner surface of protective clothing	Problems related to protective clothing
252	3	Contaminating the inner surface of protective clothing	Problems related to protective clothing
253	3	Excessive movement when throwing medical waste	Other problems
254	3	The zipper began to come off before it was completely finished	Problems related to protective clothing
255	3	When dismounting, the mask is displaced or loose	Problems related to respirators
256	4	Excessive movement when throwing medical waste	Other problems
257	3	Contaminated clothing or shoes	Problems related to protective clothing
258	2	The inner cap slipped off	Other problems
259	1	Excessive movement when throwing medical waste	Other problems
260	2	Excessive movement when throwing medical waste	Other problems
261	4	Unrolled protective clothing or not standard	Problems related to protective clothing
262	4	Contaminating the inner surface of protective clothing	Problems related to protective clothing
263	4	Unrolled protective clothing or not standard	Problems related to protective clothing
264	4	Contaminating the inner surface of protective clothing	Problems related to protective clothing
265	3	The zipper began to come off before it was completely finished	Problems related to protective clothing
266	4	Poor hand hygiene	Other problems
267	4	No hand hygiene before disassembly	Other problems
268	4	Insufficient hand hygiene solution	Other problems
269	2	Contaminating the inner surface of protective clothing	Problems related to protective clothing
270	6警察	Cannot remove protective clothing or is not familiar with the process	Problems related to protective clothing
271	4	Take off the gloves on the trash can	Other problems
272	2	Broken gloves	Problems related to gloves
273	2	Contaminating the inner surface of protective clothing	Problems related to protective clothing
274	2	Unrolled protective clothing or not standard	Problems related to protective clothing
275	3	Poor hand hygiene	Other problems
276	3	Contaminate the inner gloves	Problems related to gloves
277	2	Broken gloves	Problems related to gloves
278	5	Cannot remove protective clothing or is not familiar with the process	Problems related to protective clothing
279	2	When dismounting, the mask is displaced or loose	Problems related to respirators
280	2	The zipper began to come off before it was completely finished	Problems related to protective clothing
281	1	Take off the gloves on the trash can	Other problems
282	1	Contaminated skin	Problems related to protective clothing
283	3	Contaminating the inner surface of protective clothing	Problems related to protective clothing
284	5	Poor hand hygiene	Other problems
285	5	Poor hand hygiene	Other problems
286	3	Contaminating the inner surface of protective clothing	Problems related to protective clothing
287	2	Contaminating the inner surface of protective clothing	Problems related to protective clothing
288	4	Contaminating the inner surface of protective clothing	Problems related to protective clothing
289	4	Contaminating the inner surface of protective clothing	Problems related to protective clothing
290	4	Excessive movement when throwing medical waste	Other problems
291	3	Contaminate the inner shoe cover	Problems related to protective clothing
292	3	Contaminated skin	Problems related to protective clothing
293	2	Unrolled protective clothing or not standard	Problems related to protective clothing
294	5	Contaminated clothing or shoes	Problems related to protective clothing
295	4	Excessive movement when throwing medical waste	Other problems
296	4	Excessive movement when throwing medical waste	Other problems
297	3	Contaminating the inner surface of protective clothing	Problems related to protective clothing
298	3	Poor hand hygiene	Other problems
299	3	Unrolled protective clothing or not standard	Problems related to protective clothing
300	3	Unrolled protective clothing or not standard	Problems related to protective clothing
301	3	Unrolled protective clothing or not standard	Problems related to protective clothing
302	2	Contaminated clothing or shoes	Problems related to protective clothing
303	3	Poor hand hygiene	Other problems
304	3	Unrolled protective clothing or not standard	Problems related to protective clothing
305	3	Fall while taking off	Other problems
306	1	The inner shoe cover comes off	Other problems
307	5	Contaminating the inner surface of protective clothing	Problems related to protective clothing
308	5	Contaminating the inner surface of protective clothing	Problems related to protective clothing
309	4	Cannot remove protective clothing or is not familiar with the process	Problems related to protective clothing
310	4	Cannot remove protective clothing or is not familiar with the process	Problems related to protective clothing
311	3	Mask contamination by wearing inner clothing	Problems related to respirators
312	3	Contaminating the inner surface of protective clothing	Problems related to protective clothing
313	2	Unrolled protective clothing or not standard	Problems related to protective clothing
314	5	The unloading sequence is wrong	Problems related to protective clothing
315	5	Contaminating the inner surface of protective clothing	Problems related to protective clothing
316	3	Contaminating the inner surface of protective clothing	Problems related to protective clothing
317	4	Poor hand hygiene	Other problems
318	2	Cannot remove protective clothing or is not familiar with the process	Problems related to protective clothing
319	1	Take off the gloves on the trash can	Other problems
320	1	Cannot remove protective clothing or is not familiar with the process	Problems related to protective clothing
321	5	Cannot remove protective clothing or is not familiar with the process	Problems related to protective clothing
322	5	Cannot remove protective clothing or is not familiar with the process	Problems related to protective clothing
323	3	Take off the gloves on the trash can	Other problems
324	4	Unrolled protective clothing or not standard	Problems related to protective clothing
325	3	Unrolled protective clothing or not standard	Problems related to protective clothing
326	2	The protective clothing was obviously damaged when it was removed	Problems related to protective clothing
327	4	The mask contaminated the inner surface of the protective clothing	Problems related to respirators
328	2	Contaminating the inner surface of protective clothing	Problems related to protective clothing
329	5	Contaminating the inner surface of protective clothing	Problems related to protective clothing
330	3	The zipper began to come off before it was completely finished	Problems related to protective clothing
331	3	The zipper began to come off before it was completely finished	Problems related to protective clothing
332	4	Contaminated clothing or shoes	Problems related to protective clothing
333	4	Contaminating the inner surface of protective clothing	Problems related to protective clothing
334	3	Cannot remove protective clothing or is not familiar with the process	Problems related to protective clothing
335	3	The unloading sequence is wrong	Problems related to protective clothing
336	3	Contaminating the inner surface of protective clothing	Problems related to protective clothing
337	2	The unloading sequence is wrong	Problems related to protective clothing
338	1	Poor hand hygiene	Other problems
339	1	Contaminating the inner surface of protective clothing	Problems related to protective clothing
340	3	Contaminating the inner surface of protective clothing	Problems related to protective clothing
341	3	Poor hand hygiene	Other problems
342	2	The zipper began to come off before it was completely finished	Problems related to protective clothing
343	3	No hand hygiene before disassembly	Other problems
344	3	Contaminating the inner surface of protective clothing	Problems related to protective clothing
345	4	Contaminating the inner surface of protective clothing	Problems related to protective clothing
346	1	When dismounting, the mask is displaced or loose	Problems related to respirators
347	1	The inner shoe cover comes off	Other problems
348	3	Poor hand hygiene	Other problems
349	3	Poor hand hygiene	Other problems
350	3	Poor hand hygiene	Other problems
351	3	Poor hand hygiene	Other problems
352	3	The zipper began to come off before it was completely finished	Problems related to protective clothing
353	3	Poor hand hygiene	Other problems
354	3	Poor hand hygiene	Other problems
355	4	Poor hand hygiene	Other problems
356	4	Poor hand hygiene	Other problems
357	4	Poor hand hygiene	Other problems
358	3	Poor hand hygiene	Other problems
359	4	Poor hand hygiene	Other problems
360	4	Poor hand hygiene	Other problems
361	4	Poor hand hygiene	Other problems
362	3	Poor hand hygiene	Other problems
363	3	Contaminated clothing or shoes	Problems related to protective clothing
364	1	Poor hand hygiene	Other problems
365	3	Unrolled protective clothing or not standard	Problems related to protective clothing
366	3	Disassembling face screen is not standard	Other problems
367	3	Disassembling face screen is not standard	Other problems
368	3	Hand hygiene was not standard and time was too short	Other problems
369	3	Contaminate the inner gloves	Problems related to gloves
370	3	Contaminated clothing or shoes	Problems related to protective clothing
371	3	Contaminated clothing or shoes	Problems related to protective clothing
372	2	Contaminating the inner surface of protective clothing	Problems related to protective clothing
373	3	Broken gloves	Problems related to gloves
374	3	Contaminating the inner surface of protective clothing	Problems related to protective clothing
375	3	Contaminating the inner surface of protective clothing	Problems related to protective clothing
376	5	Poor hand hygiene	Other problems
377	3	Contaminating the inner surface of protective clothing	Problems related to protective clothing
378	5	Poor hand hygiene	Other problems
379	2	When dismounting, the mask is displaced or loose	Problems related to respirators
380	3	Poor hand hygiene	Other problems
381	2	Contaminated clothing or shoes	Problems related to protective clothing
382	3	Contaminating the inner surface of protective clothing	Problems related to protective clothing
